# Supplementary material for: Synthesis of 5-Benzylamino and 5-Alkylamino-Substituted Pyrimido[4,5-c]quinoline Derivatives as CSNK2A Inhibitors with Antiviral Activity
Source: Pharmaceuticals (Basel). 2024 Feb 27;17(3):306. doi: 10.3390/ph17030306 (PMC10976173; doi:10.3390/ph17030306)
Supplement: Supplementary file 1 [file pharmaceuticals-17-00306-s001.zip]

Archive with 1 entries (1 files):
- pharmaceuticals-2881461-supplementary.pdf
